# Supplementary material for: A new species of Pseudomphala Heude, 1882 (Gastropoda, Truncatelloidea, Assimineidae) from Zhoushan of Zhejiang Province, East China Sea
Source: Zookeys. 2026 Jun 24;1283:79–91. doi: 10.3897/zookeys.1283.181408 (PMC13324480; doi:10.3897/zookeys.1283.181408)
Supplement: XML Treatment for Pseudomphala zhoushanensis [file zookeys.1283.181408-treatment1.xml]

<!DOCTYPE tp:taxon-treatment
  PUBLIC "-//TaxonX//DTD Taxonomic Treatment Publishing DTD v0 20100105//EN" "tax-treatment-NSO.dtd">
<tp:taxon-treatment xmlns:tp="http://www.plazi.org/taxpub"><tp:treatment-meta><kwd-group><label>Taxon classification</label><kwd>
                <named-content content-type="kingdom">Animalia</named-content>
              </kwd><kwd>
                <named-content content-type="order">Littorinimorpha</named-content>
              </kwd><kwd>
                <named-content content-type="family">Assimineidae</named-content>
              </kwd></kwd-group><mixed-citation publication-type="journal"><person-group><name><surname>Liu</surname><given-names>Wenliang</given-names></name><name><surname>Zhang</surname><given-names>Feijun</given-names></name><name><surname>Tao</surname><given-names>Liu</given-names></name><name><surname>Li</surname><given-names>Jiyao</given-names></name><name><surname>Li</surname><given-names>Xiaosong</given-names></name></person-group><article-title>A new species of <italic><tp:taxon-name><tp:taxon-name-part taxon-name-part-type="genus" reg="Pseudomphala">Pseudomphala</tp:taxon-name-part></tp:taxon-name></italic> Heude, 1882 (<tp:taxon-name><tp:taxon-name-part taxon-name-part-type="class" reg="Gastropoda">Gastropoda</tp:taxon-name-part></tp:taxon-name>, <tp:taxon-name><tp:taxon-name-part taxon-name-part-type="superfamily" reg="Truncatelloidea">Truncatelloidea</tp:taxon-name-part></tp:taxon-name>, <tp:taxon-name><tp:taxon-name-part taxon-name-part-type="family" reg="Assimineidae">Assimineidae</tp:taxon-name-part></tp:taxon-name>) from Zhoushan of Zhejiang Province, East China Sea</article-title><source>Zookeys</source><day>24</day><month>06</month><year>2026</year><volume>1283</volume><fpage>79</fpage><lpage>91</lpage><pub-id pub-id-type="doi">10.3897/zookeys.1283.181408</pub-id></mixed-citation></tp:treatment-meta><tp:nomenclature><tp:taxon-name><object-id xmlns:xlink="http://www.w3.org/1999/xlink" content-type="arpha" xlink:type="simple">3340BA11-D8C4-50CA-BB1E-8482EED346B9</object-id>
                    		<tp:taxon-name-part taxon-name-part-type="genus" reg="Pseudomphala">Pseudomphala</tp:taxon-name-part> <tp:taxon-name-part taxon-name-part-type="species" reg="zhoushanensis">zhoushanensis</tp:taxon-name-part>
                    	
                    		<object-id xmlns:xlink="http://www.w3.org/1999/xlink" content-type="zoobank" xlink:type="simple">https://zoobank.org/453988ED-84D6-45A0-BFC5-2E9367A91345</object-id>
                    	</tp:taxon-name><tp:taxon-authority>Liu</tp:taxon-authority><tp:taxon-status xmlns:xlink="http://www.w3.org/1999/xlink" xlink:type="simple">sp. nov.</tp:taxon-status><xref ref-type="fig" rid="F1">Figs 1</xref><xref ref-type="fig" rid="F2">, 2</xref><xref ref-type="fig" rid="F3">, 3</xref><xref ref-type="fig" rid="F4">, 4</xref><xref ref-type="fig" rid="F5">, 5</xref><xref ref-type="fig" rid="F6">, 6</xref></tp:nomenclature><tp:treatment-sec sec-type="Material examined"><title>Material examined.</title><p><bold><italic>Holotype</italic></bold>: 20240421-DS-1C/1, Daishan, Zhoushan, Zhejiang Province, <named-content xmlns:xlink="http://www.w3.org/1999/xlink" content-type="dwc:verbatimCoordinates" xlink:type="simple">30°18.555'N, 122°6.180'E</named-content>, intertidal zone, soft mud, coll. Xiaosong Li, 21 April 2024. <bold><italic>Paratypes</italic></bold>: type locality, 13 specimens, 20240421-DS-1C/2–14 • 6 specimens, 20240711-XGD-1C/1–6, Xiaogan Island, Zhoushan, Zhejiang Province, <named-content xmlns:xlink="http://www.w3.org/1999/xlink" content-type="dwc:verbatimCoordinates" xlink:type="simple">29°58.485'N, 122°11.898'E</named-content>, intertidal zone, soft mud, coll. Xiaosong Li, 11 July 2024.</p></tp:treatment-sec><tp:treatment-sec sec-type="Other material"><title>Other material.</title><p>7 specimens, 20240531-DS-1C, type locality, intertidal zone, soft mud, coll. Xiaosong Li, 31 May 2024 • 15 specimens, 20241012-XGD-1C, Xiaogan Island, Zhoushan, Zhejiang Province, <named-content xmlns:xlink="http://www.w3.org/1999/xlink" content-type="dwc:verbatimCoordinates" xlink:type="simple">29°58.485'N, 122°11.898'E</named-content>, intertidal zone, soft mud, coll. Xiaosong Li, 12 October 2024.</p></tp:treatment-sec><tp:treatment-sec sec-type="Diagnosis"><title>Diagnosis.</title><p>Shell of mature individuals ovate-conical to conical, subsutural thread extremely thin. Umbilicus covered. Operculum pyriform, transparent, with eccentric nucleus. Head-foot brown. Penis without papilla. Central radular teeth with 5 strong cusps, median cusps longest; 4–5 pairs of strong basal cusps laterally. Lateral teeth with 7 strong cusps. Inner marginal teeth with 5–6 sharp cusps. Outer marginal teeth with 6–7 large cusps and with thin, flaring flap.</p></tp:treatment-sec><tp:treatment-sec sec-type="Description"><title>Description.</title><p><bold><italic>Shell</italic></bold> (Fig. <xref ref-type="fig" rid="F1">1A–F</xref>) small, ovate-conical to conical, thin but solid, shiny and opaque; color uniformly yellow-green to greyish-green. Protoconch (Fig. <xref ref-type="fig" rid="F2">2B</xref>) with 2.0–2.5 very weakly convex whorls, outer surface without sculpture. Teleoconch with 2.0–5.0 weakly convex whorls, rough growth lines and microscopic spiral threads found irregularly on surface (Fig. <xref ref-type="fig" rid="F2">2A</xref>); suture very shallow (Fig. <xref ref-type="fig" rid="F2">2C</xref>), subsutural thread extremely thin (Fig. <xref ref-type="fig" rid="F2">2D</xref>). Body whorl large, occupies about 1/2 to 3/5 of whole length. Aperture wide, pyriform; peristome complete, sharp; outer lip slightly expanded outwardly; inner lip rather long, broad, thick callus on body whorl; columellar lip continued from inner lip, thick, gently curved. Umbilical area (Fig. <xref ref-type="fig" rid="F2">2E</xref>) narrow, distinctly excavated, with many distinct, dense growth lines; umbilicus absent. Measurements: see Table <xref ref-type="table" rid="T2">2</xref>. Shell length up to 6.40 mm, shell width up to 3.58 mm.</p><fig id="F1" position="float" orientation="portrait"><object-id xmlns:xlink="http://www.w3.org/1999/xlink" content-type="doi" xlink:type="simple">10.3897/zookeys.1283.181408.figure1</object-id><object-id xmlns:xlink="http://www.w3.org/1999/xlink" content-type="arpha" xlink:type="simple">90402C6E-2521-51DD-B543-F45A86BD5ABF</object-id><label>Figure 1.</label><caption><p><italic><tp:taxon-name><tp:taxon-name-part taxon-name-part-type="genus" reg="Pseudomphala">Pseudomphala</tp:taxon-name-part> <tp:taxon-name-part taxon-name-part-type="species" reg="zhoushanensis">zhoushanensis</tp:taxon-name-part></tp:taxon-name></italic> Liu, sp. nov. <bold>A–C</bold>. Holotype 20240421-DS-1C/1 <bold>D</bold>. Paratypes 20240421-DS-1C/2–4; <bold>E, F</bold>. Paratypes 2024042-DS-1C/5–6. <bold>A–C</bold>. Shell (ventral, dorsal and lateral view); <bold>D–F</bold>. Live specimen. Scale bars: 1 mm.</p></caption><graphic xmlns:xlink="http://www.w3.org/1999/xlink" xlink:href="zookeys-1283-079_article-181408__-g001.jpg" id="oo_1694883.jpg" position="float" orientation="portrait" xlink:type="simple"><uri content-type="original_file" xlink:type="simple">https://binary.pensoft.net/fig/1694883</uri></graphic></fig><fig id="F2" position="float" orientation="portrait"><object-id xmlns:xlink="http://www.w3.org/1999/xlink" content-type="doi" xlink:type="simple">10.3897/zookeys.1283.181408.figure2</object-id><object-id xmlns:xlink="http://www.w3.org/1999/xlink" content-type="arpha" xlink:type="simple">10641F80-B2FA-55AB-B6C5-EA275C63B800</object-id><label>Figure 2.</label><caption><p><italic><tp:taxon-name><tp:taxon-name-part taxon-name-part-type="genus" reg="Pseudomphala">Pseudomphala</tp:taxon-name-part> <tp:taxon-name-part taxon-name-part-type="species" reg="zhoushanensis">zhoushanensis</tp:taxon-name-part></tp:taxon-name></italic> Liu, sp. nov. paratype 20240421-DS-1C/7. <bold>A</bold>. Surface of shell; <bold>B</bold>. Protoconch; <bold>C</bold>, <bold>D</bold>. Suture and subsutural thread; <bold>E</bold>. Umbilical area; <bold>F, G</bold>. Operculum (outer and inner view). Abbreviation: <abbrev xmlns:xlink="http://www.w3.org/1999/xlink" xlink:title="suture" xlink:type="simple">S</abbrev>: suture, <abbrev xmlns:xlink="http://www.w3.org/1999/xlink" xlink:title="subsutural thread" xlink:type="simple">St</abbrev>: subsutural thread. Scale bars: 50 µm (<bold>A–E</bold>); 500 µm (<bold>F, G</bold>).</p></caption><graphic xmlns:xlink="http://www.w3.org/1999/xlink" xlink:href="zookeys-1283-079_article-181408__-g002.jpg" id="oo_1694884.jpg" position="float" orientation="portrait" xlink:type="simple"><uri content-type="original_file" xlink:type="simple">https://binary.pensoft.net/fig/1694884</uri></graphic></fig><table-wrap id="T2" position="float" orientation="portrait"><label>Table 2.</label><caption><p>Shell measurements (mm) of <italic><tp:taxon-name><tp:taxon-name-part taxon-name-part-type="genus" reg="Pseudomphala">Pseudomphala</tp:taxon-name-part> <tp:taxon-name-part taxon-name-part-type="species" reg="zhoushanensis">zhoushanensis</tp:taxon-name-part></tp:taxon-name></italic> Liu, sp. nov.</p></caption><table><tbody><tr><th rowspan="1" colspan="1">
                      <bold>Vouchers (<italic>N</italic>)</bold>
                    </th><th rowspan="1" colspan="1">
                      <bold>Shell length</bold>
                    </th><th rowspan="1" colspan="1">
                      <bold>Shell width</bold>
                    </th><th rowspan="1" colspan="1">
                      <bold>Aperture length</bold>
                    </th><th rowspan="1" colspan="1">
                      <bold>Aperture width</bold>
                    </th><th rowspan="1" colspan="1">
                      <bold>Body whorl length</bold>
                    </th></tr><tr><td rowspan="1" colspan="1">20240421-DS-1C (15)</td><td rowspan="1" colspan="1">4.18 ± 0.76 (4.83, 2.74)</td><td rowspan="1" colspan="1">2.20 ± 0.29 (2.62, 1.65)</td><td rowspan="1" colspan="1">2.10 ± 0.23 (2.46, 1.67)</td><td rowspan="1" colspan="1">1.77 ± 0.18 (2.07, 1.43)</td><td rowspan="1" colspan="1">3.02 ± 0.46 (3.59, 2.14)</td></tr><tr><td rowspan="1" colspan="1">20240531-DS-1C (7)</td><td rowspan="1" colspan="1">4.94 ± 0.70 (6.40, 3.84)</td><td rowspan="1" colspan="1">2.82 ± 0.36 (3.43, 2.13)</td><td rowspan="1" colspan="1">2.50 ± 0.24 (2.83, 2.03)</td><td rowspan="1" colspan="1">2.01 ± 0.24 (2.41, 1.70)</td><td rowspan="1" colspan="1">3.62 ± 0.44 (4.44, 2.91)</td></tr><tr><td rowspan="1" colspan="1">20240711-XGD-1C (6)</td><td rowspan="1" colspan="1">5.04 ± 0.21 (5.41, 4.74)</td><td rowspan="1" colspan="1">2.99 ± 0.32 (3.38, 2.64)</td><td rowspan="1" colspan="1">2.74 ± 0.36 (3.34, 2.37)</td><td rowspan="1" colspan="1">2.23 ± 0.43 (3.15, 1.87)</td><td rowspan="1" colspan="1">3.79 ± 0.17 (4.05, 3.54)</td></tr><tr><td rowspan="1" colspan="1">20241012-XGD-1C (15)</td><td rowspan="1" colspan="1">5.37 ± 0.35 (5.97, 4.31)</td><td rowspan="1" colspan="1">3.21 ± 0.29 (3.58, 2.51)</td><td rowspan="1" colspan="1">2.65 ± 0.20 (2.86, 2.10)</td><td rowspan="1" colspan="1">2.06 ± 0.17 (2.41, 1.74)</td><td rowspan="1" colspan="1">3.90 ± 0.21 (4.15, 3.41)</td></tr><tr><td rowspan="1" colspan="1">Total (43)</td><td rowspan="1" colspan="1">4.84 ± 0.76 (6.40, 2.74)</td><td rowspan="1" colspan="1">2.76 ± 0.54 (3.58, 1.65)</td><td rowspan="1" colspan="1">2.45 ± 0.36 (3.34, 1.67)</td><td rowspan="1" colspan="1">1.98 ± 0.29 (3.15, 1.43)</td><td rowspan="1" colspan="1">3.53 ± 0.52 (4.44, 2.14)</td></tr></tbody></table><table-wrap-foot><fn><p>Holotype: 20240421-DS-1C/1; paratypes: specimens from 20240421-DS-1C/2–14 and 20240711-XGD-1C/1–6.</p></fn></table-wrap-foot></table-wrap><p><bold><italic>Operculum</italic></bold> (Fig. <xref ref-type="fig" rid="F2">2F, G</xref>) pyriform, paucispiral, thin, horny, yellowish, transparent, and nucleus offset from centre; muscle scar elongate, extending along most of inner surface.</p><p><bold><italic>Anatomy</italic></bold>. Mantle, head-foot and eye stalks brown (Figs <xref ref-type="fig" rid="F1">1D</xref>, <xref ref-type="fig" rid="F1">1E</xref>, <xref ref-type="fig" rid="F3">3A</xref>, <xref ref-type="fig" rid="F3">3B</xref>). Eye stalks short and blunt; eyes situated in middle of eye stalk. Snout moderately long, bilobed. Foot large, anterior edge horizontal or slightly rounded, distal end tapering. Dioecious, male penis (Fig. <xref ref-type="fig" rid="F3">3C–F</xref>) rather slender, counter-clockwise, attached to near middle of head well behind eye stalks, simple, without fringe; tip pointed, without penial papilla.</p><fig id="F3" position="float" orientation="portrait"><object-id xmlns:xlink="http://www.w3.org/1999/xlink" content-type="doi" xlink:type="simple">10.3897/zookeys.1283.181408.figure3</object-id><object-id xmlns:xlink="http://www.w3.org/1999/xlink" content-type="arpha" xlink:type="simple">C48E3215-D629-52AA-AE41-0325F651BEA9</object-id><label>Figure 3.</label><caption><p><italic><tp:taxon-name><tp:taxon-name-part taxon-name-part-type="genus" reg="Pseudomphala">Pseudomphala</tp:taxon-name-part> <tp:taxon-name-part taxon-name-part-type="species" reg="zhoushanensis">zhoushanensis</tp:taxon-name-part></tp:taxon-name></italic> Liu, sp. nov. paratype 20240421-DS-1C/7(male). <bold>A, B</bold>. Head-foot; <bold>C</bold>. Penis; <bold>D–F</bold>. Penis (<abbrev xmlns:xlink="http://www.w3.org/1999/xlink" xlink:title="scanning electron microscope" xlink:type="simple">SEM</abbrev>). Abbreviation: Es: eye stalk, M: mantle, Pn: penis, Sn: snout. Scale bars: 500 µm (<bold>A, B</bold>); 100 µm (<bold>C–E</bold>); 10 µm (<bold>F</bold>).</p></caption><graphic xmlns:xlink="http://www.w3.org/1999/xlink" xlink:href="zookeys-1283-079_article-181408__-g003.jpg" id="oo_1694885.jpg" position="float" orientation="portrait" xlink:type="simple"><uri content-type="original_file" xlink:type="simple">https://binary.pensoft.net/fig/1694885</uri></graphic></fig><p><bold><italic>Radula</italic></bold> taenioglossate (Figs <xref ref-type="fig" rid="F4">4</xref>, <xref ref-type="fig" rid="F5">5</xref>). Central teeth with 5 strong cusps, median cusps longest, up to twice as long as adjacent cusps, tip sharp; 4–5 pairs of strong basal cusps laterally (Figs <xref ref-type="fig" rid="F4">4B</xref>, <xref ref-type="fig" rid="F4">4C</xref>, <xref ref-type="fig" rid="F5">5B–D</xref>). Lateral teeth with 7 strong cusps (Figs <xref ref-type="fig" rid="F4">4D</xref>, <xref ref-type="fig" rid="F5">5D</xref>), median cusp wide and long, tip sharp, armed with 1–2 minute accessional cusps on the outer margin occasionally (Fig. <xref ref-type="fig" rid="F4">4D</xref>), lateral cusps short, triangular and curved. Inner marginal teeth distinctly curved distally (Figs <xref ref-type="fig" rid="F4">4E</xref>, <xref ref-type="fig" rid="F4">4F</xref>, <xref ref-type="fig" rid="F5">5E</xref>, <xref ref-type="fig" rid="F5">5F</xref>), with 5–6 sharp cusps. Outer marginal teeth wide, curved distally (Figs <xref ref-type="fig" rid="F4">4G</xref>, <xref ref-type="fig" rid="F5">5F</xref>), with 6–7 sharp cusps and with a thin flaring flap.</p><fig id="F4" position="float" orientation="portrait"><object-id xmlns:xlink="http://www.w3.org/1999/xlink" content-type="doi" xlink:type="simple">10.3897/zookeys.1283.181408.figure4</object-id><object-id xmlns:xlink="http://www.w3.org/1999/xlink" content-type="arpha" xlink:type="simple">053FE18D-1950-5903-8592-6F509594D5BB</object-id><label>Figure 4.</label><caption><p><italic><tp:taxon-name><tp:taxon-name-part taxon-name-part-type="genus" reg="Pseudomphala">Pseudomphala</tp:taxon-name-part> <tp:taxon-name-part taxon-name-part-type="species" reg="zhoushanensis">zhoushanensis</tp:taxon-name-part></tp:taxon-name></italic> Liu, sp. nov. paratype 20240421-DS-1C/7. <bold>A</bold>. Portion of radula ribbon; <bold>B</bold>. Central and lateral teeth; <bold>C</bold>. Central teeth; <bold>D</bold>. Lateral teeth; <bold>E, F</bold>. inner marginal teeth; <bold>G</bold>. Outer marginal teeth. Scale bars: 50 µm (<bold>A</bold>); 10 µm (<bold>B–G</bold>).</p></caption><graphic xmlns:xlink="http://www.w3.org/1999/xlink" xlink:href="zookeys-1283-079_article-181408__-g004.jpg" id="oo_1694886.jpg" position="float" orientation="portrait" xlink:type="simple"><uri content-type="original_file" xlink:type="simple">https://binary.pensoft.net/fig/1694886</uri></graphic></fig><fig id="F5" position="float" orientation="portrait"><object-id xmlns:xlink="http://www.w3.org/1999/xlink" content-type="doi" xlink:type="simple">10.3897/zookeys.1283.181408.figure5</object-id><object-id xmlns:xlink="http://www.w3.org/1999/xlink" content-type="arpha" xlink:type="simple">B0F29A76-C32F-52FE-9987-3EA4A5544013</object-id><label>Figure 5.</label><caption><p><italic><tp:taxon-name><tp:taxon-name-part taxon-name-part-type="genus" reg="Pseudomphala">Pseudomphala</tp:taxon-name-part> <tp:taxon-name-part taxon-name-part-type="species" reg="zhoushanensis">zhoushanensis</tp:taxon-name-part></tp:taxon-name></italic> Liu, sp. nov. paratype 20240711-XGD-1C/1. <bold>A</bold>. Portion of radula ribbon; <bold>B</bold>. Central and lateral teeth; <bold>C</bold>. Central teeth; <bold>D</bold>. Lateral and central teeth; <bold>E</bold>. Inner marginal teeth; <bold>F</bold>. Inner and outer marginal teeth. Scale bars: 10 µm (<bold>A–F</bold>).</p></caption><graphic xmlns:xlink="http://www.w3.org/1999/xlink" xlink:href="zookeys-1283-079_article-181408__-g005.jpg" id="oo_1694887.jpg" position="float" orientation="portrait" xlink:type="simple"><uri content-type="original_file" xlink:type="simple">https://binary.pensoft.net/fig/1694887</uri></graphic></fig></tp:treatment-sec><tp:treatment-sec sec-type="COI sequence results"><title><abbrev xmlns:xlink="http://www.w3.org/1999/xlink" xlink:title="mitochondrial cytochrome c oxidase subunit I" xlink:type="simple">COI</abbrev> sequence results.</title><p>We sequenced a portion of the <abbrev xmlns:xlink="http://www.w3.org/1999/xlink" xlink:title="mitochondrial cytochrome c oxidase subunit I" xlink:type="simple">COI</abbrev> gene of the new taxon and submitted the sequences to the National Center for Biotechnology Information (<abbrev xmlns:xlink="http://www.w3.org/1999/xlink" xlink:title="National Center for Biotechnology Information" xlink:type="simple">NCBI</abbrev>) GenBank database. The accession numbers of two sequences are <ext-link xmlns:xlink="http://www.w3.org/1999/xlink" xlink:href="PQ608369" ext-link-type="gen" xlink:type="simple">PQ608369</ext-link> and <ext-link xmlns:xlink="http://www.w3.org/1999/xlink" xlink:href="PQ608371" ext-link-type="gen" xlink:type="simple">PQ608371</ext-link>. After alignment and trimming, 564 bp sequences were obtained from 20 individuals. The resulting tree topology was consistent with the Bayesian inference shown in Fig. <xref ref-type="fig" rid="F6">6</xref>. According to this phylogeny, both <abbrev xmlns:xlink="http://www.w3.org/1999/xlink" xlink:title="Bayesian inference" xlink:type="simple">BI</abbrev> and <abbrev xmlns:xlink="http://www.w3.org/1999/xlink" xlink:title="maximum likelihood" xlink:type="simple">ML</abbrev> analyses showed that the two specimens of <italic><tp:taxon-name><tp:taxon-name-part taxon-name-part-type="genus" reg="Pseudomphala">Pseudomphala</tp:taxon-name-part> <tp:taxon-name-part taxon-name-part-type="species" reg="zhoushanensis">zhoushanensis</tp:taxon-name-part></tp:taxon-name></italic> Liu, sp. nov. shared the same <abbrev xmlns:xlink="http://www.w3.org/1999/xlink" xlink:title="mitochondrial cytochrome c oxidase subunit I" xlink:type="simple">COI</abbrev> sequence, and <italic><tp:taxon-name><tp:taxon-name-part taxon-name-part-type="genus" reg="Pseudomphala">Pseudomphala</tp:taxon-name-part> <tp:taxon-name-part taxon-name-part-type="species" reg="latericea">latericea</tp:taxon-name-part></tp:taxon-name></italic> and <italic><tp:taxon-name><tp:taxon-name-part taxon-name-part-type="genus" reg="Pseudomphala">Pseudomphala</tp:taxon-name-part> <tp:taxon-name-part taxon-name-part-type="species" reg="miyazakii">miyazakii</tp:taxon-name-part></tp:taxon-name></italic> were moderately supported (PP = 0.886, <abbrev xmlns:xlink="http://www.w3.org/1999/xlink" xlink:title="maximum likelihood" xlink:type="simple">ML</abbrev> = 87%) as sister to the new taxon, forming a polytomy with other genera (PP = 0.789) (Fig. <xref ref-type="fig" rid="F6">6</xref>).</p><fig id="F6" position="float" orientation="portrait"><object-id xmlns:xlink="http://www.w3.org/1999/xlink" content-type="doi" xlink:type="simple">10.3897/zookeys.1283.181408.figure6</object-id><object-id xmlns:xlink="http://www.w3.org/1999/xlink" content-type="arpha" xlink:type="simple">AE5E0CEC-415F-513F-B87C-E0ACCF758C90</object-id><label>Figure 6.</label><caption><p><abbrev xmlns:xlink="http://www.w3.org/1999/xlink" xlink:title="mitochondrial cytochrome c oxidase subunit I" xlink:type="simple">COI</abbrev> Bayesian tree, showing the phylogenetic relationship of <italic><tp:taxon-name><tp:taxon-name-part taxon-name-part-type="genus" reg="Pseudomphala">Pseudomphala</tp:taxon-name-part> <tp:taxon-name-part taxon-name-part-type="species" reg="zhoushanensis">zhoushanensis</tp:taxon-name-part></tp:taxon-name></italic> Liu, sp. nov. GenBank codes are provided for each <abbrev xmlns:xlink="http://www.w3.org/1999/xlink" xlink:title="mitochondrial cytochrome c oxidase subunit I" xlink:type="simple">COI</abbrev> sequence. <abbrev xmlns:xlink="http://www.w3.org/1999/xlink" xlink:title="Bayesian inference" xlink:type="simple">BI</abbrev> posterior probability values of &gt; 0.50 (left) and <abbrev xmlns:xlink="http://www.w3.org/1999/xlink" xlink:title="maximum likelihood" xlink:type="simple">ML</abbrev> bootstrap indices of &gt; 70 (right) are indicated by branch nodes. Species names follow the original identifications of GenBank sequences. Sequences obtained in this study are shown in bold.</p></caption><graphic xmlns:xlink="http://www.w3.org/1999/xlink" xlink:href="zookeys-1283-079_article-181408__-g006.jpg" id="oo_1694888.jpg" position="float" orientation="portrait" xlink:type="simple"><uri content-type="original_file" xlink:type="simple">https://binary.pensoft.net/fig/1694888</uri></graphic></fig></tp:treatment-sec><tp:treatment-sec sec-type="Etymology"><title>Etymology.</title><p>The species name is derived from the type locality, Zhoushan City.</p></tp:treatment-sec><tp:treatment-sec sec-type="Distribution and habitat"><title>Distribution and habitat.</title><p>Presently only known from the type locality. Both our survey data and historical records suggest that it does not occur in the neighboring regions, such as Shanghai and Fujian Province. It inhabits the soft mud in the intertidal zone and creeps on the base of smooth cordgrass (<italic><tp:taxon-name><tp:taxon-name-part taxon-name-part-type="genus" reg="Sporobolus">Sporobolus</tp:taxon-name-part> <tp:taxon-name-part taxon-name-part-type="species" reg="alterniflorus">alterniflorus</tp:taxon-name-part></tp:taxon-name></italic>) marsh.</p></tp:treatment-sec><tp:treatment-sec sec-type="Remarks"><title>Remarks.</title><p>Among the currently known taxa of <tp:taxon-name><tp:taxon-name-part taxon-name-part-type="family" reg="Assimineidae">Assimineidae</tp:taxon-name-part></tp:taxon-name>, <italic><tp:taxon-name><tp:taxon-name-part taxon-name-part-type="genus" reg="Pseudomphala">Pseudomphala</tp:taxon-name-part> <tp:taxon-name-part taxon-name-part-type="species" reg="zhoushanensis">zhoushanensis</tp:taxon-name-part></tp:taxon-name></italic> Liu, sp. nov. can be assigned to ‘Group 1’ sensu <xref ref-type="bibr" rid="B9">Fukuda and Ponder (2003)</xref> (= subfamily <tp:taxon-name><tp:taxon-name-part taxon-name-part-type="subfamily" reg="Assimineinae">Assimineinae</tp:taxon-name-part></tp:taxon-name>) because (1) its central radular teeth have multiple basal cusps and (2) it possesses very indistinct cephalic tentacles. The genus <italic><tp:taxon-name><tp:taxon-name-part taxon-name-part-type="genus" reg="Pseudomphala">Pseudomphala</tp:taxon-name-part></tp:taxon-name></italic> has only two species, <italic><tp:taxon-name><tp:taxon-name-part taxon-name-part-type="genus" reg="Pseudomphala">P.</tp:taxon-name-part> <tp:taxon-name-part taxon-name-part-type="species" reg="latericea">latericea</tp:taxon-name-part></tp:taxon-name></italic> and <italic><tp:taxon-name><tp:taxon-name-part taxon-name-part-type="genus" reg="Pseudomphala">P.</tp:taxon-name-part> <tp:taxon-name-part taxon-name-part-type="species" reg="miyazakii">miyazakii</tp:taxon-name-part></tp:taxon-name></italic>. <italic><tp:taxon-name><tp:taxon-name-part taxon-name-part-type="genus" reg="Pseudomphala">Pseudomphala</tp:taxon-name-part> <tp:taxon-name-part taxon-name-part-type="species" reg="zhoushanensis">zhoushanensis</tp:taxon-name-part></tp:taxon-name></italic> Liu, sp. nov. is assigned to <italic><tp:taxon-name><tp:taxon-name-part taxon-name-part-type="genus" reg="Pseudomphala">Pseudomphala</tp:taxon-name-part></tp:taxon-name></italic> on account of the ovate-conical to conical shell; subsutural thread distinct; operculum with elongated posterior end; pentagonal central radular tooth with strong basal cusps and a large, long projection on the ventral margin; and outer marginal teeth with fewer than 10 cusps. Yet, the assignment of the new species to <italic><tp:taxon-name><tp:taxon-name-part taxon-name-part-type="genus" reg="Pseudomphala">Pseudomphala</tp:taxon-name-part></tp:taxon-name></italic> is not straightforward, as the radular teeth morphology of <italic><tp:taxon-name><tp:taxon-name-part taxon-name-part-type="genus" reg="Pseudomphala">P.</tp:taxon-name-part> <tp:taxon-name-part taxon-name-part-type="species" reg="zhoushanensis">zhoushanensis</tp:taxon-name-part></tp:taxon-name></italic> Liu, sp. nov. is distinct from that of the other two <italic><tp:taxon-name><tp:taxon-name-part taxon-name-part-type="genus" reg="Pseudomphala">Pseudomphala</tp:taxon-name-part></tp:taxon-name></italic> species, <italic><tp:taxon-name><tp:taxon-name-part taxon-name-part-type="genus" reg="Pseudomphala">P.</tp:taxon-name-part> <tp:taxon-name-part taxon-name-part-type="species" reg="latericea">latericea</tp:taxon-name-part></tp:taxon-name></italic> and <italic><tp:taxon-name><tp:taxon-name-part taxon-name-part-type="genus" reg="Pseudomphala">P.</tp:taxon-name-part> <tp:taxon-name-part taxon-name-part-type="species" reg="miyazakii">miyazakii</tp:taxon-name-part></tp:taxon-name></italic>, since its central teeth have 4–5 pairs of strong basal cusps (vs 3 pairs of short basal cusps in the two other species) and its outer marginal teeth have a thin flaring flap (vs no flap in the two other species). Moreover, <italic><tp:taxon-name><tp:taxon-name-part taxon-name-part-type="genus" reg="Pseudomphala">P.</tp:taxon-name-part> <tp:taxon-name-part taxon-name-part-type="species" reg="zhoushanensis">zhoushanensis</tp:taxon-name-part></tp:taxon-name></italic> Liu, sp. nov. lacks a penial papilla, whereas the other two species have a distinct one. The new species also shows considerable similarities to species of <italic><tp:taxon-name><tp:taxon-name-part taxon-name-part-type="genus" reg="Angustassiminea">Angustassiminea</tp:taxon-name-part></tp:taxon-name></italic> T. Habe, 1943, especially regarding the shell shape, the presence of a subsutural thread on the shoulder, and the lack of a penial papilla (<xref ref-type="bibr" rid="B8">Fukuda and Mitoki 1996</xref>). Nevertheless, the new species can be distinguished from <italic><tp:taxon-name><tp:taxon-name-part taxon-name-part-type="genus" reg="Angustassiminea">Angustassiminea</tp:taxon-name-part></tp:taxon-name></italic> sp. by the shape of the radular teeth: the outer marginal teeth of the new species have only 6–7 large cusps, whereas those of <italic><tp:taxon-name><tp:taxon-name-part taxon-name-part-type="genus" reg="Angustassiminea">Angustassiminea</tp:taxon-name-part></tp:taxon-name></italic> have usually more than 10 small cusps.</p></tp:treatment-sec><ref-list><ref id="B9"><mixed-citation xmlns:xlink="http://www.w3.org/1999/xlink" xlink:type="simple">Fukuda H, Ponder WF (2003) Australian freshwater assimineids, with a synopsis of the Recent genus-group taxa of the <tp:taxon-name><tp:taxon-name-part taxon-name-part-type="family">Assimineidae</tp:taxon-name-part></tp:taxon-name> (<tp:taxon-name><tp:taxon-name-part taxon-name-part-type="phylum">Mollusca</tp:taxon-name-part></tp:taxon-name>: <tp:taxon-name><tp:taxon-name-part taxon-name-part-type="subclass">Caenogastropoda</tp:taxon-name-part></tp:taxon-name>: <tp:taxon-name><tp:taxon-name-part taxon-name-part-type="superfamily">Rissooidea</tp:taxon-name-part></tp:taxon-name>). Journal of Natural History 37: 1977–2032. <ext-link xlink:href="10.1080/00222930210125380" ext-link-type="doi" xlink:type="simple">https://doi.org/10.1080/00222930210125380</ext-link></mixed-citation></ref><ref id="B8"><mixed-citation xmlns:xlink="http://www.w3.org/1999/xlink" xlink:type="simple">Fukuda H, Mitoki T (1996) A revision of the family <tp:taxon-name><tp:taxon-name-part taxon-name-part-type="family">Assimineidae</tp:taxon-name-part></tp:taxon-name> (<tp:taxon-name><tp:taxon-name-part taxon-name-part-type="phylum">Mollusca</tp:taxon-name-part></tp:taxon-name>: <tp:taxon-name><tp:taxon-name-part taxon-name-part-type="class">Gastropoda</tp:taxon-name-part></tp:taxon-name>: <tp:taxon-name><tp:taxon-name-part taxon-name-part-type="order">Neotaenioglossa</tp:taxon-name-part></tp:taxon-name>) stored in the Yamaguchi Museum. Part 3: Subfamily <tp:taxon-name><tp:taxon-name-part taxon-name-part-type="subfamily">Assimineinae</tp:taxon-name-part></tp:taxon-name> (2) <italic><tp:taxon-name><tp:taxon-name-part taxon-name-part-type="genus">Angustassiminea</tp:taxon-name-part></tp:taxon-name></italic> and <italic><tp:taxon-name><tp:taxon-name-part taxon-name-part-type="genus">Pseudomphala</tp:taxon-name-part></tp:taxon-name></italic>. The Yuriyagai 4: 109–137.</mixed-citation></ref></ref-list></tp:taxon-treatment>
